# Supplementary material for: Ecological-Health Risk Assessments of Heavy Metals (Cu, Pb, and Zn) in Aquatic Sediments from the ASEAN-5 Emerging Developing Countries: A Review and Synthesis
Source: Biology (Basel). 2021 Dec 21;11(1):7. doi: 10.3390/biology11010007 (PMC8773003; doi:10.3390/biology11010007)
Supplement: Supplementary file 1 [file biology-11-00007-s001.zip]

Archive with 1 entries (1 files):
- biology-1515388-supplementary.pdf
